# Supplementary material for: Vector Competence in West African Aedes aegypti Is Flavivirus Species and Genotype Dependent
Source: PLoS Negl Trop Dis. 2014 Oct 2;8(10):e3153. doi: 10.1371/journal.pntd.0003153 (PMC4183443; doi:10.1371/journal.pntd.0003153)
Supplement: Table S1 — Proportions of Aedes aegypti with DENV-2-JAM1409 infected midguts (MI) or disseminated infections (DI). Disseminated infections were assessed in head/thorax. Infection status was determined by plaque assay 14 days post infection. (XLSX) [file pntd.0003153.s001.xlsx]

## Sheet: Sheet1
	Titer (log10(PFU/ml)	MI #positive/N (%)	DI #positive/N (%)
Mont Rolland	7.52	18/30 (60)	10/30 (33)
Richard Toll	7.52	18/30 (60)	11/30 (36)
Ngari	7.52	25/30 (83)	3/30 (10)
Kolda	7.52	21/30 (70)	15/30 (50)
